# Supplementary material for: Understanding Reproductive Health among Survivors of Paediatric and Young adults (URHSPY) cancers in Uganda: A mixed method study protocol
Source: PLoS One. 2023 Apr 25;18(4):e0284969. doi: 10.1371/journal.pone.0284969 (PMC10128918; doi:10.1371/journal.pone.0284969)
Supplement: S3 File — (ZIP) [file pone.0284969.s003.zip]

Archive with 8 entries (8 files):
- CRF indepth_oncoteam v1.1 210621.pdf
- __MACOSX/._CRF indepth_oncoteam v1.1 210621.pdf
- CRF indepth_parent or caretaker v1.2 270621.pdf
- __MACOSX/._CRF indepth_parent or caretaker v1.2 270621.pdf
- URHSPY CATI_female v2.1 210621.pdf
- __MACOSX/._URHSPY CATI_female v2.1 210621.pdf
- URHSPY CATI_male v2.0 210621.pdf
- __MACOSX/._URHSPY CATI_male v2.0 210621.pdf
